# Supplementary material for: A Meta-Analysis on the Association between Peptic Ulcer Disease and COVID-19 Severity
Source: Vaccines (Basel). 2023 Jun 11;11(6):1087. doi: 10.3390/vaccines11061087 (PMC10304706; doi:10.3390/vaccines11061087)
Supplement: Supplementary file 1 [file vaccines-11-01087-s001.zip]

Archive with 1 entries (1 files):
- vaccines-2318989-supplementary.pdf
